# Supplementary material for: Spare-part management in a heterogeneous environment
Source: PLoS One. 2021 Mar 19;16(3):e0247650. doi: 10.1371/journal.pone.0247650 (PMC7978368; doi:10.1371/journal.pone.0247650)
Supplement: S1 Data — (XLSX) [file pone.0247650.s001.xlsx]

## Sheet: Teeth data
TBF	status	shift	tempreature	humidity	kind rock	team	Machine Code	TTF		Covariates	Categories	amount of Qauntity
59.8	0	3	6.74396	20.8979	1	3	1	59.8		Kind of rock	ore	2		Failure Status	Compelet	1
14.2806	0	1	2.59493	11.066	2	2	1	74.0806			waste	1			Censored	0
26.1933	1	2	11.2366	19.1285	1	1	1	100.274		Shift (TBF)	Morning	3
26.6781	1	3	12.4481	18.1764	1	1	1	126.952			Evening	2
21.8156	1	1	10.3578	17.325	1	2	1	148.767			Night	1
53.6044	1	2	8.08618	15.2035	1	4	1	202.372		Team	A	1
93.2892	1	2	3.87861	31.3736	2	2	1	295.661			B	2
5.81417	1	3	3.87861	31.3736	2	3	1	301.475			C	3
8.33306	1	1	2.47181	30.8465	2	4	1	309.808			D	4
73.6822	1	2	9.13715	28.466	2	4	1	383.491
271.012	1	1	9.93736	37.3569	1	2	1	654.502
73.1106	1	2	9.82014	36.2049	1	3	1	727.613
17.5047	1	2	12.9406	35.0264	2	2	1	745.118
38.7517	1	3	11.5472	30.2708	2	1	1	783.869
5.39611	1	1	11.5472	30.2708	2	3	1	789.266
8.65917	1	3	11.5472	30.2708	2	1	1	797.925
20.5753	1	3	11.2886	28.2493	2	4	1	818.5
3.80639	1	3	12.4411	27.5076	2	3	1	822.306
1.06194	0	1	12.4411	27.5076	2	2	1	823.368
165.386	1	1	10.0387	36.5299	2	1	1	988.754
47.0722	1	2	13.1282	38.6938	2	1	1	1035.83
14.6739	1	1	11.3203	37.5	2	3	1	1050.5
5.22306	1	2	11.3203	37.5	2	4	1	1055.72
2.98417	1	3	11.3203	37.5	2	1	1	1058.71
39.7578	1	3	7.97667	21.5306	2	4	1	1098.47
4.10222	1	1	7.97667	21.5306	2	2	1	1102.57
16.2756	1	3	14.0241	39.0514	2	4	1	1118.84
104.687	1	2	22.0976	19.7299	2	2	1	1223.53
95.3836	1	1	21.4642	17.7153	2	1	1	1318.91
87.8689	1	2	22.5084	16.1021	2	2	1	1406.78
14.765	1	1	23.0503	16.4368	2	1	1	1421.55
249.944	1	1	2.54715	3.53819	2	1	1	1671.49
89.8692	1	3	26.0572	12.825	2	4	1	1761.36
86.915	1	3	28.203	21.8667	2	1	1	1848.28
3.24083	1	1	28.203	21.8667	2	3	1	1851.52
64.7031	1	1	27.1841	17.1549	2	2	1	1916.22
5.09472	1	2	27.1841	17.1549	2	4	1	1921.31
14.9694	1	3	27.5756	17.6375	2	1	1	1936.28
6.78972	1	2	27.5756	17.6375	2	3	1	1943.07
88.87	1	2	30.6364	15.4097	2	3	1	2031.94
259.999	1	2	31.5105	18.0312	2	2	1	2291.94
24.8514	1	3	30.0297	17.3514	2	2	1	2316.79
7.96806	1	2	30.0297	17.3514	2	1	1	2324.76
5.425	1	3	29.637	16.9139	2	2	1	2330.19
25.4639	1	2	30.1074	16.7097	2	4	1	2355.65
9.21694	1	3	7.31639	5.02639	2	1	1	2364.87
30.6486	1	3	21.5497	9.44514	2	3	1	2395.52
3.49889	1	1	21.5497	9.44514	2	1	1	2399.01
35.1628	1	1	31.3639	15.2951	2	4	1	2434.18
4.70917	0	1	29.8801	15.1236	1	1	1	2438.89
301.839	1	2	27.628	21.3507	2	2	1	2740.72
6.69778	1	3	27.7939	18.3347	2	1	1	2747.42
66.8708	1	1	28.7899	17.0569	2	3	1	2814.29
262.614	1	3	26.7	20.9181	1	4	1	3076.91
19.6561	1	1	25.5045	17.4924	2	1	1	3096.56
8.54278	1	2	25.5045	17.4924	2	2	1	3105.11
27.5794	1	3	24.8115	17.0111	2	3	1	3132.69
144.732	1	2	24.475	10	1	1	1	3277.42
9.22278	1	3	14.6695	17.0826	1	2	1	3286.64
60.4453	1	3	27.6029	25.1049	1	1	1	3347.09
267.433	1	2	20.9197	24.6354	1	3	1	3614.52
11.5275	1	3	21.3631	21.8729	1	2	1	3626.05
169.64	1	2	24.3464	16.8424	2	2	1	3795.69
263.177	0	2	18.7896	24.8181	2	3	1	4058.86
69.9728	1	1	18.7375	7.39722	2	4	1	4128.84
36.4444	1	1	13.8637	21.3507	2	2	1	4165.28
35.7922	0	1	19.4449	32.2271	2	1	1	4201.07
1.39861	1	2	19.4449	32.2271	2	1	1	4202.47
4.26806	1	3	18.6153	30.6757	2	3	1	4206.74
4.81944	1	1	18.6153	30.6757	2	1	1	4211.56
4.22667	1	1	18.6153	30.6757	2	1	1	4215.79
6.0475	1	2	18.6153	30.6757	2	2	1	4221.83
129.614	1	1	16.6028	21.4597	2	1	1	4351.45
322.658	1	2	9.88764	26.1257	1	3	1	4674.11
48.7	1	2	7.6634	39.4743	2	1	1	4722.81
4.99917	1	2	7.6634	39.4743	2	1	1	4727.81
14.0717	1	2	7.14785	38.8667	2	2	1	4741.88
36.7772	0	1	5.95139	38.1201	2	3	1	4778.65
2.28972	1	1	8.09854	37.2062	2	2	1	4780.94
55.84	1	3	8.09153	37.1785	2	2	1	4836.78
33.9942	1	1	10.2699	39.1909	2	3	1	4870.78
77.4792	1	3	8.19819	33.0743	2	1	1	4948.26
225.289	1	3	14.6114	34.0382	1	3	1	5173.55
215.005	1	1	19.8138	27.2056	1	4	1	5388.55
277.585	1	1	16.4935	29.0688	1	3	1	5666.14
72.2533	0	1	17.0042	29.4361	1	1	1	5738.39
924.398	1	2	31.2442	17.4722	1	3	1	6662.79
14.9525	1	1	31.7005	16.941	2	2	1	6677.74
106.568	1	3	31.7115	28.3	2	1	1	6784.31
270.802	1	3	30.8344	23.4694	2	1	1	7055.11
52.5753	1	3	30.6569	16.5306	1	3	1	7107.68
249.369	1	2	26.7331	30.8056	2	4	1	7357.05
28.2992	1	1	27.7293	26.2354	1	2	1	7385.35
66.0544	1	3	29.1387	29.291	1	2	1	7451.41
24.5503	1	2	28.4549	32.0132	1	3	1	7475.96
29.0308	1	1	27.0102	25.2153	1	1	1	7504.99
0.955833	1	1	27.0102	25.2153	1	1	1	7505.94
185.883	1	2	23.3361	35.7653	2	4	1	7691.83
18.3639	1	2	22.9412	34.0264	2	3	1	7710.19
41.5978	1	3	22.7948	33.9306	2	4	1	7751.79
40.6317	1	1	22.5654	34.9812	1	3	1	7792.42
40.8119	1	1	24.0429	31.7236	2	2	1	7833.23
20.1408	1	1	23.5689	29.3056	1	3	1	7853.37
9.65528	1	2	23.5689	29.3056	2	4	1	7863.03
257.52	1	3	17.8938	11.1896	2	3	1	8120.55
22.1139	1	3	19.0563	12.0097	2	2	1	8142.66
57.1347	1	3	18.1124	11.6167	2	1	1	8199.8
56.5547	1	1	19.8399	5.05278	2	1	1	8256.35
86.6697	1	1	12.95	5	1	3	1	8343.02
111.599	1	2	14.3595	7.96111	1	1	1	8454.62
8.3775	1	3	15.4967	8.94375	1	4	1	8463
2.55972	1	3	15.4967	8.94375	1	4	1	8465.56
54.5283	1	1	14.3097	12.2444	2	1	1	8520.09
25.2528	1	2	12.9935	12.3319	2	2	1	8545.34
28.0347	1	3	14.3999	8.43819	2	2	1	8573.37
29.9725	1	1	15.1929	9.19861	2	2	1	8603.35
68.8583	1	1	12.2033	8.10972	2	2	1	8672.2
43.9661	1	3	13.0231	7.4375	2	3	1	8716.17
12.6478	1	1	11.929	5.65972	2	1	1	8728.82
0.595	1	2	11.929	5.65972	2	2	1	8729.41
7.12694	1	3	11.929	5.65972	2	3	1	8736.54
77.3239	1	2	9.37701	11.1062	2	2	1	8813.86
2.00417	1	2	9.37701	11.1062	2	3	1	8815.87
24.9892	1	3	9.69201	8.41528	2	3	1	8840.86
125.121	1	2	10.3455	9.29653	1	2	1	8965.98
119.019	1	3	11.3423	7.83056	2	4	1	9085
81.93	0	3	11.3423	7.83056	2	4	1	9166.93
176.03	0	3	7.22785	27.3507	1	3	2	9342.96
88.58	1	3	9.36042	36.3958	2	1	2	9431.54
15.5961	1	3	4.465	38.1736	2	1	2	9447.13
146.447	1	3	12.4411	27.5076	2	3	2	9593.58
96.4319	1	3	15.4456	39.3417	2	2	2	9690.01
1.96167	1	3	16.3462	39.0847	2	2	2	9691.97
20.0519	1	3	16.6986	38.8361	2	2	2	9712.03
110.088	0	3	9.44917	15.9722	1	4	2	9822.11
31.5722	1	3	23.6681	18.4167	2	4	2	9853.69
350.629	1	3	22.0867	16.4736	2	4	2	10204.3
12.1042	1	3	22.0867	16.4736	2	3	2	10216.4
2.13722	1	3	22.0867	16.4736	2	3	2	10218.6
2.19667	1	3	22.0867	16.4736	2	3	2	10220.8
14.4419	1	3	21.5898	16.5403	2	1	2	10235.2
6.57333	0	3	21.3893	16.4097	2	2	2	10241.8
23.3747	1	3	19.7853	15.591	2	3	2	10265.1
17.5022	1	3	9.40278	8.12639	1	1	2	10282.6
95.6986	1	2	27.5144	18.0201	2	1	2	10378.3
6.07056	1	3	27.5144	18.0201	2	3	2	10384.4
8.65167	1	3	26.8401	11.5632	2	2	2	10393.1
12.0806	1	3	26.8401	11.5632	2	1	2	10405.1
15.0947	1	3	26.0572	12.825	2	2	2	10420.2
5.62722	1	3	26.0572	12.825	2	2	2	10425.9
53.8728	1	3	25.3488	18.5784	2	1	2	10479.7
244.947	1	3	31.4488	14.7743	2	4	2	10724.7
23.4169	1	3	32.2796	28.0389	2	1	2	10748.1
4.0775	1	3	32.2796	28.0389	2	3	2	10752.2
84.4253	1	3	30.7815	19.9313	2	1	2	10836.6
30.9636	1	3	30.3978	17.2347	1	3	2	10867.6
20.0028	1	3	30.0297	17.3514	1	2	2	10887.6
44.4561	1	3	30.1074	16.7097	2	1	2	10932
32.4019	1	3	21.5497	9.44514	2	2	2	10964.4
20.0433	1	3	31.2464	15.2021	2	1	2	10984.5
14.2836	1	3	31.3639	15.2951	2	1	2	10998.8
26.0989	1	3	29.8801	15.1236	2	1	2	11024.9
4.80278	1	3	29.8801	15.1236	2	4	2	11029.7
38.5033	1	3	27.8097	15.1312	1	1	2	11068.2
33.9819	1	3	27.5011	15.1201	2	4	2	11102.1
33.0975	1	3	27.9278	15.1514	2	3	2	11135.2
1.27139	1	3	27.9278	15.1514	2	2	2	11136.5
23.8417	1	3	28.6337	15.1681	2	3	2	11160.4
28.07	1	3	28.5905	27.8819	2	3	2	11188.4
23.7542	1	3	29.2071	39.0354	2	4	2	11212.2
7.3025	1	3	29.2071	39.0354	2	3	2	11219.5
21.8314	1	3	29.6424	36.2764	2	2	2	11241.3
24.9747	1	3	29.7322	25.5278	2	1	2	11266.3
54.1003	1	3	27.628	21.3507	2	3	2	11320.4
181.647	1	3	26.8291	27.9778	2	3	2	11502
4.76833	1	3	26.8291	27.9778	2	4	2	11506.8
77.3742	1	3	25.2535	17.0271	2	2	2	11584.2
26.2669	1	3	25.4185	16.3847	1	3	2	11610.4
16.6039	1	3	26.2183	16.8715	2	2	2	11627
20.3367	1	3	25.9068	16.5514	2	2	2	11647.4
2.79222	1	3	25.9068	16.5514	2	3	2	11650.2
7.5225	1	3	25.1625	6.14028	2	4	2	11657.7
2.42806	1	3	25.1625	6.14028	2	3	2	11660.1
75.4147	1	3	26.5007	17.2736	2	2	2	11735.5
82.1794	1	3	23.466	23.8403	1	3	2	11817.7
78.4069	1	1	20.9197	24.6354	1	2	2	11896.1
3.8575	1	3	21.3631	21.8729	1	2	2	11900
90.5661	1	3	23.801	16.8944	1	2	2	11990.6
18.8639	1	3	24.3464	16.8424	1	3	2	12009.4
19.4308	0	3	13.7376	10.7688	2	2	2	12028.8
63.13	1	3	23.084	20.3514	2	3	2	12092
2.92444	1	3	22.5067	18.6292	2	3	2	12094.9
6.33056	1	3	22.5067	18.6292	1	1	2	12101.2
180.731	0	3	18.9638	21.825	1	1	2	12282
35.8422	1	3	19.8447	19.2688	2	1	2	12317.8
20.0514	1	3	18.7375	7.39722	1	2	2	12337.9
45.2517	1	3	13.8637	21.3507	1	3	2	12383.1
42.9383	1	3	19.4449	32.2271	2	3	2	12426
32.7769	1	3	17.6744	27.8514	1	1	2	12458.8
61.7147	1	3	16.6028	21.4597	2	1	2	12520.5
38.3822	1	3	15.939	37.8972	1	4	2	12558.9
94.475	1	3	11.2914	31.2708	2	1	2	12653.4
42.8564	1	3	9.86819	28.8819	2	3	2	12696.3
42.8331	1	3	12.85	26.4083	2	4	2	12739.1
3.43167	1	3	12.85	26.4083	2	4	2	12742.5
13.1375	1	3	12.85	26.4083	2	2	2	12755.7
28.2831	1	3	10.175	12	2	1	2	12783.9
35.2083	1	3	6.85	18	2	2	2	12819.1
37.6914	1	3	10.1099	27.1451	2	1	2	12856.8
40.5811	1	3	10.5842	33.2562	2	2	2	12897.4
20.9064	1	3	11.7991	32.7271	2	1	2	12918.3
158.922	1	3	9.505	25.2417	2	1	2	13077.2
145.768	1	3	7.0484	35.0597	2	1	2	13223
20.2725	0	3	8.09153	37.1785	1	2	2	13243.3
36.29	1	3	8.78486	38.3431	2	4	2	13279.6
48.9408	1	3	12.8767	38.234	2	2	2	13328.5
35.9139	1	3	14.6819	36.9424	2	2	2	13364.4
30.9342	1	3	10.104	34.0424	2	2	2	13395.4
51.6908	1	3	8.22993	31.5486	2	2	2	13447.1
353.439	1	3	5.75819	16.9	2	4	2	13800.5
14.2142	1	3	7.41562	16.9118	2	3	2	13814.7
66.8539	1	3	11.4315	16.159	1	4	2	13881.6
70.6225	1	3	6.22007	34.2257	2	3	2	13952.2
108.514	1	3	12.4986	26.8472	2	1	2	14060.7
121.151	1	3	13.3135	27.5306	2	3	2	14181.9
81.4481	1	3	12.9105	27.0903	2	3	2	14263.3
0.766389	1	3	12.9105	27.0903	2	3	2	14264.1
60.2967	1	3	11.0951	12.3167	2	3	2	14324.4
31.3361	1	3	12.8613	14.8104	1	2	2	14355.7
32.4719	1	3	14.1183	25.0799	1	3	2	14388.2
90.2556	1	3	17.1951	19.7403	2	4	2	14478.4
8.305	1	2	18.5733	18.5194	2	3	2	14486.7
31.3428	1	3	11.3557	33.7417	2	3	2	14518.1
6.76389	1	3	11.3557	33.7417	2	3	2	14524.8
39.525	1	3	15.2212	32.8229	2	3	2	14564.4
165.941	1	3	20.3883	25	2	3	2	14730.3
206.949	1	3	21.9235	28.3889	2	3	2	14937.3
73.5117	1	3	22.2736	35.5986	1	1	2	15010.8
53.5089	1	3	18.6667	15	2	3	2	15064.3
272.629	1	3	20.2345	26.9944	1	4	2	15336.9
48.5297	1	3	20.4035	30.2819	2	3	2	15385.4
14.3139	1	3	22.4236	28.2201	1	1	2	15399.7
18.4519	1	3	22.4236	28.2201	1	1	2	15418.2
11.8581	1	3	23.1129	26.291	2	3	2	15430.1
337.222	1	3	29.7125	5.84306	1	3	2	15767.3
15.4331	1	3	29.275	15	1	1	2	15782.7
32.8572	1	3	28.7332	29.3306	2	1	2	15815.6
226.422	1	3	31.8047	18.6104	1	3	2	16042
360.473	1	3	26.4217	28.2125	1	3	2	16402.5
151.138	1	3	29.7036	38.3722	2	1	2	16553.6
2.13528	1	3	29.7036	38.3722	1	3	2	16555.7
141.118	1	3	28.0161	37.2646	2	3	2	16696.9
58.5531	1	3	25.7851	30.2208	2	1	2	16755.4
27.1928	1	3	25.926	28.3146	1	1	2	16782.6
32.0931	1	3	25.2503	32.416	2	3	2	16814.7
23.8539	1	3	23.9466	38.3403	2	4	2	16838.5
112.954	1	3	23.5689	29.3056	2	3	2	16951.5
16.4322	1	3	22.7097	27.1722	2	1	2	16967.9
55.8175	1	3	21.1101	38.9368	2	1	2	17023.8
99.85	0	3	21.1101	38.9368	2	3	2	17123.6
134.23	0	2	6.21299	16.0313	1	3	3	17257.8
161.972	1	2	10.7453	30.3965	2	1	3	17419.8
4.16194	1	3	9.13715	28.466	2	2	3	17424
8.00722	1	2	10.9217	26.5146	2	2	3	17432
39.9014	1	1	10.3759	26.6167	2	3	3	17471.9
68.4011	1	2	8.64667	36.1431	2	3	3	17540.3
19.0689	1	1	4.465	38.1736	2	1	3	17559.3
15.1131	1	1	4.95431	38.4931	2	3	3	17574.5
5.02333	1	2	4.95431	38.4931	2	3	3	17579.5
5.24556	1	3	7.18979	38.3333	2	4	3	17584.7
10.0578	1	1	7.18979	38.3333	2	3	3	17594.8
21.3997	1	2	7.97389	37.4424	2	3	3	17616.2
77.6642	1	3	10.9668	37.1743	2	4	3	17693.8
5.64944	1	1	9.82014	36.2049	2	1	3	17699.5
9.29083	1	2	9.82014	36.2049	2	3	3	17708.8
139.62	0	1	12.9324	20.5035	2	3	3	17848.4
154.735	1	1	16.3462	39.0847	1	1	3	18003.1
16.2408	1	1	16.6986	38.8361	1	1	3	18019.4
65.1808	1	1	9.44917	15.9722	2	1	3	18084.6
115.014	1	1	23.0651	19.0653	1	4	3	18199.6
44.5811	1	2	24.2265	17.9958	1	4	3	18244.2
217.167	1	1	21.5898	16.5403	2	4	3	18461.3
47.6994	1	1	22.7273	16.2687	2	3	3	18509
115.687	1	1	27.5144	18.0201	1	4	3	18624.7
108.637	1	3	29.9551	20.3625	2	2	3	18733.3
28.8161	1	1	27.4404	17.2528	2	1	3	18762.2
323.86	1	2	31.2852	37.1604	2	4	3	19086
4.31139	1	3	29.5199	31.5924	2	2	3	19090.3
0.412778	1	1	29.2551	26.4688	2	3	3	19090.8
180.329	0	3	27.0529	15.0125	2	3	3	19271.1
252.638	1	1	29.1827	17.1465	1	3	3	19523.7
6.09444	1	2	29.1827	17.1465	1	1	3	19529.8
34.8889	1	2	28.5882	16.9389	1	2	3	19564.7
18.6147	1	1	27.1274	29.1667	1	2	3	19583.3
86.1147	1	1	28.9101	16.3549	2	4	3	19669.4
45.1586	1	2	27.0125	18	1	4	3	19714.6
119.427	1	1	24.8115	17.0111	1	2	3	19834
80.3575	1	1	25.9068	16.5514	2	2	3	19914.4
197.699	1	2	26.1453	16.7694	2	2	3	20112.1
13.1708	1	1	25.1017	16.9125	2	3	3	20125.2
56.3464	1	2	23.3553	33.5861	2	3	3	20181.6
74.1336	1	3	22.165	18.2674	2	1	3	20255.7
80.4364	1	1	13.3108	11.2639	2	2	3	20336.2
11.7119	1	3	13.3108	11.2639	1	1	3	20347.9
60.7933	1	2	22.264	17.3132	1	1	3	20408.7
52.5639	1	2	21.5246	16.7604	2	4	3	20461.2
12.1822	1	1	20.9301	21.6569	2	2	3	20473.4
458.269	1	1	10.4992	30.0382	1	1	3	20931.7
36.2189	1	3	10.2051	28.0292	1	4	3	20967.9
73.5567	1	1	10.175	12	2	4	3	21041.5
432.057	1	3	12.8767	38.234	2	1	3	21473.5
104.946	1	2	8.22993	31.5486	1	3	3	21578.5
338.726	1	3	7.70493	28.5632	1	2	3	21917.2
27.7664	1	1	10.0002	28.4563	1	2	3	21945
231.801	1	3	15.6826	28.5576	2	4	3	22176.8
41.7117	1	2	12.5515	26.0201	2	3	3	22218.5
7.54167	0	3	10.625	22.9236	2	1	3	22226
70.2433	1	2	11.7855	13.291	1	2	3	22296.2
92.4706	1	2	17.1951	19.7403	1	1	3	22388.7
358.576	1	1	17.0042	29.4361	1	1	3	22747.3
260.875	1	2	20.1125	14.8465	2	3	3	23008.2
483.203	1	1	30.0503	21.1646	1	4	3	23491.4
97.9917	1	2	31.1306	17.2333	2	3	3	23589.4
35.7086	1	1	29.3908	17.2035	2	4	3	23625.1
322.754	1	1	29.1547	32.2819	1	1	3	23947.8
384.353	1	2	30.9806	16.9694	1	3	3	24332.2
366.4	1	3	31.2214	17.7097	2	1	3	24698.6
184.176	1	2	30.0141	28.6403	2	1	3	24882.8
13.4478	1	1	29.0339	37.5458	1	2	3	24896.2
80.0475	1	1	26.7331	30.8056	2	1	3	24976.3
50.9803	1	2	28.5715	21.4278	2	2	3	25027.2
9.76056	1	3	28.8775	19.4111	2	3	3	25037
5.88	1	1	28.8775	19.4111	1	2	3	25042.9
18.2511	1	1	29.1387	29.291	2	1	3	25061.1
212.019	1	1	25.926	28.3146	2	4	3	25273.1
35.09	1	1	23.3361	35.7653	2	1	3	25308.2
9.43444	1	2	23.3361	35.7653	2	1	3	25317.7
165.77	1	2	21.1101	38.9368	1	2	3	25483.4
37.2958	1	1	21.0137	33.2812	2	1	3	25520.7
50.4614	1	2	19.7566	20.7375	2	3	3	25571.2
26.2669	0	1	17.8938	11.1896	1	1	3	25597.5
24.8889	1	1	19.1258	11.8778	2	3	3	25622.3
151.484	1	1	10.8836	6.40139	2	4	3	25773.8
36.9542	1	2	15.9904	10.6597	1	1	3	25810.8
47.5219	1	2	14.3097	12.2444	1	2	3	25858.3
36.1308	1	1	14.3999	8.43819	2	1	3	25894.4
54.5069	1	2	16.1706	7.54931	2	3	3	25948.9
6.16417	1	3	15.1929	9.19861	2	1	3	25955.1
47.2417	1	1	14.0292	11.5569	2	4	3	26002.4
131.809	1	2	11.6644	9.42153	1	3	3	26134.2
32.3231	1	1	9.85222	6.02708	2	4	3	26166.5
35.6372	1	2	10.8699	6.93611	2	4	3	26202.1
66.5694	1	2	11.929	5.65972	2	2	3	26268.7
7.3125	0	3	12.0308	6.09653	1	3	3	26276
15.4025	1	1	11.8515	6.63681	2	2	3	26291.4
179.322	1	3	9.01701	8.33403	1	3	3	26470.7
229.7	0	3	9.01701	8.33403	1	3	3	26700.4
214.26	0	1	27.4136	25.1389	2	1	4	26914.7
5.86167	1	2	27.4136	25.1389	2	2	4	26920.5
184.067	1	3	9	5	2	2	4	27104.6
6.55639	1	1	9	5	1	1	4	27111.2
70.7231	1	1	32.4661	15.2653	2	3	4	27181.9
12.9583	1	1	31.1439	15.3333	2	3	4	27194.9
36.9169	1	2	31.4488	14.7743	2	3	4	27231.8
12.4939	1	1	32.551	14.7146	2	3	4	27244.3
0.918056	1	1	32.551	14.7146	2	3	4	27245.2
47.1794	1	2	31.8813	33.7007	2	4	4	27292.4
243.849	1	1	31.3639	15.2951	1	3	4	27536.2
29.7844	1	2	29.9774	14.975	1	4	4	27566
89.5831	1	2	27.9278	15.1514	1	1	4	27655.6
59.8417	1	2	30.4834	32.7708	2	1	4	27715.4
31.7853	1	3	29.7887	27.0944	2	1	4	27747.2
459.903	1	1	24.8135	16.9868	1	1	4	28207.1
135.159	1	1	24.475	10	2	2	4	28342.3
49.855	1	3	26.7678	28.1986	2	3	4	28392.1
39.5919	1	3	27.6029	25.1049	1	4	4	28431.7
8.95222	1	1	26.7045	21.5535	2	2	4	28440.7
16.9597	1	1	26.8947	18.8694	1	1	4	28457.6
67.5675	1	1	25.1017	16.9125	1	3	4	28525.2
7.96833	1	2	25.1017	16.9125	1	3	4	28533.2
38.9592	1	2	23.8977	16.759	2	3	4	28572.1
85.1419	1	2	21.9376	19.7444	1	1	4	28657.3
177.437	1	2	22.5067	18.6292	1	2	4	28834.7
18.7428	1	2	21.8423	17.65	2	1	4	28853.4
9.12611	1	1	22.264	17.3132	2	3	4	28862.6
36.1519	1	1	22.173	16.9479	1	2	4	28898.7
20.6733	1	1	22.3753	16.8403	1	4	4	28919.4
62.1156	1	2	20.9301	21.6569	2	3	4	28981.5
119.342	1	1	19.84	20.4764	2	1	4	29100.9
75.5286	1	3	18.575	15	1	4	4	29176.4
24.0358	1	2	13.8637	21.3507	2	1	4	29200.4
1.46139	0	3	19.1428	33.5521	1	4	4	29201.9
40.9167	1	3	17.6744	27.8514	1	2	4	29242.8
46.4261	1	3	17.5303	23.5944	1	1	4	29289.2
45.4572	1	1	16.6028	21.4597	1	1	4	29334.7
31.8994	1	2	15.939	37.8972	1	1	4	29366.6
28.4275	1	3	15.4353	35.4035	2	1	4	29395
3.46278	1	1	15.4353	35.4035	2	4	4	29398.5
25.5958	1	2	15.6865	34.3653	2	3	4	29424.1
12.2983	1	1	12.2153	33.0187	1	4	4	29436.4
40.115	1	2	10.8356	30.9417	2	1	4	29476.5
16.6725	1	2	10.4992	30.0382	2	1	4	29493.1
21.3753	1	3	9.86819	28.8819	2	1	4	29514.5
34.4675	1	3	12.85	26.4083	1	2	4	29549
4.50528	1	1	12.85	26.4083	1	2	4	29553.5
61.3267	1	2	10.1	18	2	4	4	29614.8
150.377	0	1	9.505	25.2417	1	2	4	29765.2
181.495	1	1	6.62014	33.4118	1	1	4	29946.7
186.932	1	1	8.10021	18.6431	1	2	4	30133.6
62.2358	1	2	7.99826	17.7917	1	1	4	30195.9
210.861	1	2	5.31278	34.766	1	2	4	30406.7
84.0467	1	3	10.4139	31.4611	2	1	4	30490.8
46.265	1	1	7.70493	28.5632	2	1	4	30537
355.124	1	3	19.3696	23.2299	1	1	4	30892.2
18.1817	1	1	19.4728	20.925	1	2	4	30910.3
270.306	1	3	20.9937	25.2076	2	2	4	31180.6
11.5631	1	2	20.9937	25.2076	2	2	4	31192.2
85.9833	1	1	20.1125	14.8465	2	2	4	31278.2
33.0575	1	2	18.6667	14	2	2	4	31311.3
162.699	1	3	22.8044	18.0215	2	3	4	31474
376.725	1	2	31.4252	19.059	2	1	4	31850.7
49.2242	1	3	31.1306	17.2333	1	1	4	31899.9
34.9869	1	2	30.3562	17.1708	1	4	4	31934.9
5.47083	1	3	30.3562	17.1708	1	2	4	31940.4
43.2344	1	3	29.2324	17.1083	1	2	4	31983.6
237.838	1	3	31.7748	17.5507	1	4	4	32221.4
334.726	1	3	28.5865	35.5014	2	4	4	32556.2
100.331	1	3	27.2803	28.1632	2	1	4	32656.5
74.5486	1	3	29.1387	29.291	2	2	4	32731
44.7033	1	2	27.4832	28.2681	2	2	4	32775.7
137.637	1	1	25.7851	30.2208	1	2	4	32913.4
152.649	1	3	22.7948	33.9306	2	4	4	33066
23.075	1	2	22.5654	34.9812	2	1	4	33089.1
289.907	1	3	19.0563	12.0097	1	2	4	33379
80.3436	1	3	19.0713	4.79236	2	2	4	33459.4
33.5558	1	2	19.8211	6.92708	2	2	4	33492.9
134.326	1	1	11.2044	7.10278	2	4	4	33627.2
25.7192	1	2	14.3595	7.96111	2	4	4	33653
20.4606	1	2	15.9904	10.6597	2	2	4	33673.4
19.4672	1	2	15.9493	12.1181	2	2	4	33692.9
43.6069	0	3	14.3999	8.43819	2	1	4	33736.5
16.6458	1	2	13.1944	5.79722	2	1	4	33753.1
7.51694	1	3	16.8351	5.52361	2	4	4	33760.7
1.24583	1	1	16.8351	5.52361	2	2	4	33761.9
11.0158	1	2	16.1706	7.54931	2	2	4	33772.9
2.42806	1	2	16.1706	7.54931	2	2	4	33775.3
11.3461	1	2	12.5325	7.75764	2	2	4	33786.7
14.8208	1	1	10.4407	6.63056	2	4	4	33801.5
67.9722	1	2	14.2245	8.78958	2	2	4	33869.5
72.6564	1	2	10.2043	6.11667	1	4	4	33942.1
125.282	1	3	11.8515	6.63681	1	2	4	34067.4
12.1844	1	2	11.8515	6.63681	1	1	4	34079.6
6.14167	1	3	10.004	8.48542	1	2	4	34085.7
35.3936	1	2	8.60035	10.2625	1	3	4	34121.1
99.3036	1	1	9.15771	6.29514	1	3	4	34220.4
154.37	0	2	9.15771	6.29514	1	3	4	34374.8
